# Supplementary material for: QTL Mapping for Resistance to Cankers Induced by Pseudomonas syringae pv. actinidiae (Psa) in a Tetraploid Actinidia chinensis Kiwifruit Population
Source: Pathogens. 2020 Nov 20;9(11):967. doi: 10.3390/pathogens9110967 (PMC7709049; doi:10.3390/pathogens9110967)
Supplement: Supplementary file 1 [file pathogens-09-00967-s001.zip]

Archive with 2 entries (2 files):
- Supplementary material_revised_FINAL_Revised.pptx
- Table S1.xlsx
