# Supplementary material for: QTL Mapping for Resistance to Cankers Induced by Pseudomonas syringae pv. actinidiae (Psa) in a Tetraploid Actinidia chinensis Kiwifruit Population
Source: Pathogens. 2020 Nov 20;9(11):967. doi: 10.3390/pathogens9110967 (PMC7709049; doi:10.3390/pathogens9110967)
Supplement: Supplementary file 1 [file pathogens-09-00967-s001.zip › Table S1.xlsx]

## Sheet: Sheet1
Table S1	List of annotated gene models under the QTLs
LGs	GENE_MODEL_NAME	Red5 Genome assembly version	Gene location (bp)	Predicted Function
LG1
	Acc00937.1	PS1.1.69.0	LG1:14768305..14770798	Ankyrin repeat-containing protein ITN1
	Acc00938.1	PS1.1.69.0	LG1:14778260..14779319	Mitochondrial distribution and morphology protein 34
	Acc00939.1	PS1.1.69.0	LG1:14792646..14796310	Proline-rich receptor-like protein kinase PERK9
	Acc00940.1	PS1.1.69.0	LG1:14796978..14797791	Ankyrin repeat-containing protein ITN1
	Acc00941.1	PS1.1.69.0	LG1:14809746..14816162	Receptor-like serine/threonine-protein kinase ALE2, Precursor
	Acc00942.1	PS1.1.69.0	LG1:14819086..14822493	Transmembrane protein 258
	Acc00944.1	PS1.1.69.0	LG1:14832937..14833561	hypothetical protein
	Acc00945.1	PS1.1.69.0	LG1:14838453..14840531	Pentatricopeptide repeat-containing protein At2g22410, mitochondrial, Precursor
	Acc00946.1	PS1.1.69.0	LG1:14844794..14852248	CASP-like protein 5C1
	Acc00947.1	PS1.1.69.0	LG1:14858880..14865511	Cold-regulated 413 plasma membrane protein 2
	Acc00948.1	PS1.1.69.0	LG1:14868194..14871111	BTB/POZ domain-containing protein At5g66560
	Acc00949.1	PS1.1.69.0	LG1:14877740..14884506	Wall-associated receptor kinase-like 14, Precursor
	Acc00950.1	PS1.1.69.0	LG1:14897336..14898935	Myosin heavy chain kinase B
	Acc00951.1	PS1.1.69.0	LG1:14909004..14930039	Extra-large guanine nucleotide-binding protein 1
	Acc00952.1	PS1.1.69.0	LG1:14931627..14933141	B3 domain-containing protein REM5
	Acc00953.1	PS1.1.69.0	LG1:14937295..14941954	BTB/POZ domain-containing protein At3g50780
	Acc00954.1	PS1.1.69.0	LG1:14942630..14950441	BEL1-like homeodomain protein 4
	Acc00955.1	PS1.1.69.0	LG1:14961518..14968388	Protein DA1-related 1
	Acc00956.1	PS1.1.69.0	LG1:14971232..14973252	Serine/threonine receptor-like kinase NFP
	Acc00957.1	PS1.1.69.0	LG1:14973766..14975957	LysM domain receptor-like kinase 4
	Acc00958.1	PS1.1.69.0	LG1:14995406..14998537	Probable vacuolar amino acid transporter YPQ1
	Acc00959.1	PS1.1.69.0	LG1:15001542..15003177	Probable galacturonosyltransferase-like 1
	Acc00960.1	PS1.1.69.0	LG1:15014194..15015533	Elongation of fatty acids protein 3-like
	Acc00961.1	PS1.1.69.0	LG1:15038473..15041237	Calcium uniporter protein 2, mitochondrial, Precursor
	Acc00962.1	PS1.1.69.0	LG1:15049709..15053769	UPF0496 protein 1
	Acc00963.1	PS1.1.69.0	LG1:15083959..15086584	Dammarenediol 12-hydroxylase
	Acc00964.1	PS1.1.69.0	LG1:15087474..15090022	Dammarenediol 12-hydroxylase
	Acc00965.1	PS1.1.69.0	LG1:15094312..15099328	Multidrug resistance protein 2
	Acc00966.1	PS1.1.69.0	LG1:15108231..15110904	BES1/BZR1 homolog protein 2
	Acc00967.1	PS1.1.69.0	LG1:15111882..15123407	Probable Xaa-Pro aminopeptidase P
	Acc00968.1	PS1.1.69.0	LG1:15125036..15137498	Probable NAD
	Acc00969.1	PS1.1.69.0	LG1:15157036..15158530	Homeobox-leucine zipper protein ATHB-40
	Acc00970.1	PS1.1.69.0	LG1:15171766..15175818	Vicilin-like seed storage protein At2g18540, Precursor
	Acc00971.1	PS1.1.69.0	LG1:15176465..15184658	Probable protein phosphatase 2C 55
	Acc00972.1	PS1.1.69.0	LG1:15192681..15195867	Protein indeterminate-domain 1
	Acc00973.1	PS1.1.69.0	LG1:15212168..15219702	hypothetical protein
	Acc00974.1	PS1.1.69.0	LG1:15222346..15231547	Splicing factor U2af large subunit B
	Acc00975.1	PS1.1.69.0	LG1:15232666..15240517	Splicing factor 3B subunit 4
LG2
	Acc02384.1	PS1.1.69.0	LG2:12641650..12645404	Putative ribonuclease H protein At1g65750
	Acc02385.1	PS1.1.69.0	LG2:12646561..12647744	Metalloendoproteinase 2-MMP
	Acc02386.1	PS1.1.69.0	LG2:12651905..12656744	Metalloendoproteinase 1, Precursor
	Acc02387.1	PS1.1.69.0	LG2:12666193..12667304	Metalloendoproteinase 2-MMP
	Acc02388.1	PS1.1.69.0	LG2:12672676..12677564	Metalloendoproteinase 1, Precursor
	Acc02389.1	PS1.1.69.0	LG2:12680550..12682064	Transmembrane protein 45B [Xenopus laevis]
	Acc02390.1	PS1.1.69.0	LG2:12693057..12698452	Ferredoxin-thioredoxin reductase catalytic
	Acc02391.1	PS1.1.69.0	LG2:12699604..12701133	Zinc finger AN1 domain-containing stress-associated protein 12
	Acc02392.1	PS1.1.69.0	LG2:12705745..12708183	Gibberellin-regulated protein 9, Precursor
	Acc02393.1	PS1.1.69.0	LG2:12712674..12725361	hypothetical protein
	Acc02394.1	PS1.1.69.0	LG2:12729286..12739707	Serine-rich adhesin for platelets, Precurs
	Acc02395.1	PS1.1.69.0	LG2:12744808..12747455	Protein ALTERED XYLOGLUCAN 4-like
	Acc02396.1	PS1.1.69.0	LG2:12749002..12751303	Putative phosphoesterase GWCH70_0799
	Acc02397.1	PS1.1.69.0	LG2:12753972..12766023	WAT1-related protein At3g28050
	Acc02398.1	PS1.1.69.0	LG2:12771081..12774667	RING-H2 finger protein ATL48
	Acc02399.1	PS1.1.69.0	LG2:12775268..12778229	Probable leucine-rich repeat receptor-like protein kinase
	Acc02400.1	PS1.1.69.0	LG2:12783201..12785304	RING-H2 finger protein ATL46
	Acc02401.1	PS1.1.69.0	LG2:12793820..12794593	Coiled-coil domain-containing protein 174
	Acc02402.1	PS1.1.69.0	LG2:12801478..12801991	Forkhead box protein A2-B
	Acc02403.1	PS1.1.69.0	LG2:12841649..12843923	Dihydrolipoyllysine-residue acetyltransferase
	Acc02404.1	PS1.1.69.0	LG2:12844508..12850128	Zinc finger protein 407
	Acc02405.1	PS1.1.69.0	LG2:12883450..12890515	Poly [ADP-ribose] polymerase 14
	Acc02406.1	PS1.1.69.0	LG2:12892152..12902828	N-acetyl-alpha-D-glucosaminyl L-malate syn
	Acc02407.1	PS1.1.69.0	LG2:12912339..12915799	Peroxidase 72
	Acc02409.1	PS1.1.69.0	LG2:12937481..12938760	Probable serine/threonine-protein kinase f
	Acc02410.1	PS1.1.69.0	LG2:12949023..12949584	UDP-glycosyltransferase 90A1
	Acc02411.1	PS1.1.69.0	LG2:12960801..12962374	UDP-glycosyltransferase 90A1
	Acc02412.1	PS1.1.69.0	LG2:12965699..12966409	RING-H2 finger protein ATL43, Precursor
	Acc02413.1	PS1.1.69.0	LG2:12972969..12976800	Peptidyl-prolyl cis-trans isomerase, chloroplastic
	Acc02414.1	PS1.1.69.0	LG2:12978310..12986608	Deoxynucleoside triphosphate triphosphohyd olase SAMHD1 homolog
	Acc02415.1	PS1.1.69.0	LG2:12987370..12991205	Caltractin
	Acc02416.1	PS1.1.69.0	LG2:12992082..12995762	Uncharacterized protein At4g28440
	Acc02417.1	PS1.1.69.0	LG2:12998206..13008344	Formate dehydrogenase, mitochondrial
	Acc02418.1	PS1.1.69.0	LG2:13012195..13023593	Protein farnesyltransferase subunit beta
	Acc02419.1	PS1.1.69.0	LG2:13027328..13031014	Protein KINESIN LIGHT CHAIN-RELATED 2
	Acc02420.1	PS1.1.69.0	LG2:13033632..13043858	Glycerol-3-phosphate acyltransferase
	Acc02421.1	PS1.1.69.0	LG2:13044769..13051944	Protease Do-like 1, chloroplastic
	Acc02422.1	PS1.1.69.0	LG2:13052537..13053650	Nipped-B-like protein
	Acc02423.1	PS1.1.69.0	LG2:13065241..13068781	Proteasome assembly chaperone 3
	Acc02424.1	PS1.1.69.0	LG2:13077515..13084170	Cinnamoyl-CoA reductase-like SNL6
	Acc02425.1	PS1.1.69.0	LG2:13101082..13104679	Universal stress protein A-like protein
	Acc02426.1	PS1.1.69.0	LG2:13105355..13108910	Serine/threonine-protein kinase ATM
	Acc02427.1	PS1.1.69.0	LG2:13112585..13114394	50S ribosomal protein L12, chloroplastic,
	Acc02428.1	PS1.1.69.0	LG2:13123747..13128689	ADP-ribosylation factor 1
	Acc02429.1	PS1.1.69.0	LG2:13133935..13138730	Polygalacturonase At1g48100
	Acc02430.1	PS1.1.69.0	LG2:13147187..13161342	DNA
	Acc02431.1	PS1.1.69.0	LG2:13164645..13171971	ATP-dependent RNA helicase-like protein DB
	Acc02432.1	PS1.1.69.0	LG2:13172291..13177984	Phosphoenolpyruvate/phosphate translocator
	Acc02433.1	PS1.1.69.0	LG2:13182125..13182936	ICA512-cleaved cytosolic fragment, Precurs
	Acc02434.1	PS1.1.69.0	LG2:13190698..13202336	Isocitrate dehydrogenase [NADP], chloropla
	Acc02435.1	PS1.1.69.0	LG2:13206234..13222778	Polyribonucleotide nucleotidyltransferase
	Acc02436.1	PS1.1.69.0	LG2:13227257..13235853	DExH-box ATP-dependent RNA helicase DExH17
	Acc02437.1	PS1.1.69.0	LG2:13237438..13256937	Protein MICRORCHIDIA 6
	Acc02438.1	PS1.1.69.0	LG2:13262272..13266001	High affinity nitrate transporter 2.7
	Acc02439.1	PS1.1.69.0	LG2:13269322..13278294	Guanine nucleotide exchange factor LTE1
	Acc02440.1	PS1.1.69.0	LG2:13280063..13285755	Pollen-specific leucine-rich repeat extens
	Acc02441.1	PS1.1.69.0	LG2:13288554..13300737	Zinc finger CCCH domain-containing protein
	Acc02442.1	PS1.1.69.0	LG2:13312719..13315424	Protein LATERAL ORGAN BOUNDARIES
	Acc02443.1	PS1.1.69.0	LG2:13326233..13333909	Mitogen-activated protein kinase kinase 3
	Acc02444.1	PS1.1.69.0	LG2:13336002..13339157	Pescadillo homolog
	Acc02446.1	PS1.1.69.0	LG2:13366325..13367357	Cyclin-dependent protein kinase inhibitor
	Acc02447.1	PS1.1.69.0	LG2:13378671..13380671	F-box/LRR-repeat protein 4
	Acc02448.1	PS1.1.69.0	LG2:13386442..13391871	Glycosylphosphatidylinositol anchor attach
	Acc02449.1	PS1.1.69.0	LG2:13392442..13398566	Heterogeneous nuclear ribonucleoprotein 1
	Acc02450.1	PS1.1.69.0	LG2:13410089..13417265	Protein kinase PVPK-1
	Acc02451.1	PS1.1.69.0	LG2:13419830..13423313	Altered inheritance of mitochondria protei
	Acc02452.1	PS1.1.69.0	LG2:13423377..13425421	Pentatricopeptide repeat-containing protei
	Acc02453.1	PS1.1.69.0	LG2:13428876..13455833	Pullulanase 1, chloroplastic
	Acc02454.1	PS1.1.69.0	LG2:13467792..13468848	Zinc finger protein ZAT5
	Acc02455.1	PS1.1.69.0	LG2:13481586..13482757	Zinc finger protein ZAT5
	Acc02456.1	PS1.1.69.0	LG2:13485210..13491200	NAC domain-containing protein 8
LG4
	Acc04869.1	PS1.1.69.0	LG4:5694045..5697831	Pentatricopeptide repeat-containing protein At5g18475
	Acc04870.1	PS1.1.69.0	LG4:5697980..5706171	14-3-3 protein 10
	Acc04871.1	PS1.1.69.0	LG4:5714718..5717779	Cyclin-D4-1
	Acc04872.1	PS1.1.69.0	LG4:5742102..5746034	Transcription factor SAC51
	Acc04873.1	PS1.1.69.0	LG4:5749349..5765314	WD and tetratricopeptide repeats protein 1
	Acc04874.1	PS1.1.69.0	LG4:5767080..5768305	Probable ferredoxin/ferredoxin--NADP reductase
	Acc04875.1	PS1.1.69.0	LG4:5778452..5780387	Serine/threonine-protein kinase-like protein At1g28390
	Acc04876.1	PS1.1.69.0	LG4:5788093..5789446	Zinc-finger homeodomain protein 2
	Acc04877.1	PS1.1.69.0	LG4:5797026..5803137	GEM-like protein 1
	Acc04878.1	PS1.1.69.0	LG4:5812407..5815847	Transport inhibitor response 1-like protein
	Acc04879.1	PS1.1.69.0	LG4:5828886..5839833	Probable NAD
	Acc04880.1	PS1.1.69.0	LG4:5841668..5844601	Esterase AGAP003155
	Acc04881.1	PS1.1.69.0	LG4:5850146..5854549	Purine permease 3
	Acc04882.1	PS1.1.69.0	LG4:5857859..5864281	Protein DETOXIFICATION 27
	Acc04883.1	PS1.1.69.0	LG4:5876829..5879893	Transcription factor bHLH96
	Acc04884.1	PS1.1.69.0	LG4:5892280..5893684	RING-H2 finger protein ATL54
	Acc04885.1	PS1.1.69.0	LG4:5905299..5907443	Beta-galactosidase 15
	Acc04886.1	PS1.1.69.0	LG4:5913085..5915607	B-cell receptor-associated protein 29
	Acc04887.1	PS1.1.69.0	LG4:5916883..5918414	RNA-binding protein CP33, chloroplastic, Precursor
	Acc04888.1	PS1.1.69.0	LG4:5926245..5927711	Blue copper protein, Precursor
	Acc04889.1	PS1.1.69.0	LG4:5932734..5933419	Proteasome-associated ATPase
	Acc04890.1	PS1.1.69.0	LG4:5939870..5955395	Protein FAM91A1
	Acc04891.1	PS1.1.69.0	LG4:5957300..5968787	Queuine tRNA-ribosyltransferase catalytic subunit 1
	Acc04892.1	PS1.1.69.0	LG4:5972054..5972828	Protein ovarian tumor locus
	Acc04893.1	PS1.1.69.0	LG4:5990599..5996933	hypothetical protein
	Acc04894.1	PS1.1.69.0	LG4:5997801..6005828	Serine--tRNA ligase, chloroplastic/mitochondrial
	Acc04895.1	PS1.1.69.0	LG4:6008368..6011716	Histone H3.3
	Acc04896.1	PS1.1.69.0	LG4:6026660..6027965	VQ motif-containing protein 9
	Acc04897.1	PS1.1.69.0	LG4:6059995..6063274	14-3-3-like protein
	Acc04898.1	PS1.1.69.0	LG4:6075529..6080258	Phospho-2-dehydro-3-deoxyheptonate aldolase 1, chloroplastic, Precursor
	Acc04899.1	PS1.1.69.0	LG4:6095128..6098039	F-box protein FBW2
	Acc04900.1	PS1.1.69.0	LG4:6110135..6111353	Protein EXORDIUM, Precursor
	Acc04901.1	PS1.1.69.0	LG4:6121513..6122634	Protein EXORDIUM, Precursor
	Acc04902.1	PS1.1.69.0	LG4:6141465..6148622	Probable RNA-binding protein ARP1
	Acc04903.1	PS1.1.69.0	LG4:6182920..6190215	Probable pectin methyltransferase QUA2
	Acc04904.1	PS1.1.69.0	LG4:6192185..6193777	Protein ROOT PRIMORDIUM DEFECTIVE 1
	Acc04905.1	PS1.1.69.0	LG4:6194643..6198411	Protein phosphatase 1 regulatory subunit pprA
	Acc04906.1	PS1.1.69.0	LG4:6205890..6211904	5'-adenylylsulfate reductase-like 4
	Acc04907.1	PS1.1.69.0	LG4:6215266..6220279	14-3-3 protein 7
	Acc04908.1	PS1.1.69.0	LG4:6226154..6227199	hypothetical protein
	Acc04909.1	PS1.1.69.0	LG4:6247906..6253007	Probable protein phosphatase 2C 9
	Acc04910.1	PS1.1.69.0	LG4:6257667..6265003	Cryptochrome-1
	Acc04911.1	PS1.1.69.0	LG4:6281381..6289992	Signal peptidase complex-like protein DTM1, Precursor
	Acc04912.1	PS1.1.69.0	LG4:6291515..6292494	Multifunctional methyltransferase subunit TRM112-like protein At1g22270
	Acc04913.1	PS1.1.69.0	LG4:6299717..6306277	Probable mitochondrial adenine nucleotide transporter BTL3
	Acc04914.1	PS1.1.69.0	LG4:6310866..6311875	Mediator of RNA polymerase II transcription subunit 23
	Acc04915.1	PS1.1.69.0	LG4:6313916..6315496	RNA-binding protein MEX3B
	Acc04916.1	PS1.1.69.0	LG4:6335077..6348693	Sugar transport protein 5
	Acc04917.1	PS1.1.69.0	LG4:6355990..6360065	Serine/arginine-rich splicing factor SC35
	Acc04918.1	PS1.1.69.0	LG4:6363899..6367832	DNA oxidative demethylase ALKBH2
	Acc04919.1	PS1.1.69.0	LG4:6371094..6380527	conserved hypothetical protein
	Acc04920.1	PS1.1.69.0	LG4:6393103..6394767	VQ motif-containing protein 22
	Acc04921.1	PS1.1.69.0	LG4:6401924..6406859	TPR repeat-containing thioredoxin TTL1
LG7
	Acc07787.1	PS1.1.69.0	LG7:6737627..6742785	Yae1 domain-containing protein
	Acc07788.1	PS1.1.69.0	LG7:6752402..6778518	Intron-binding protein aquarius
	Acc07789.1	PS1.1.69.0	LG7:6782607..6794453	Nucleolar MIF4G domain-containi
	Acc07790.1	PS1.1.69.0	LG7:6799576..6807576	Orotidine 5'-phosphate decarbox
	Acc07791.1	PS1.1.69.0	LG7:6814289..6815792	hypothetical protein
	Acc07792.1	PS1.1.69.0	LG7:6818869..6858388	DNA-directed RNA polymerase V s
	Acc07793.1	PS1.1.69.0	LG7:6881207..6895004	Putative amidohydrolase YtcJ
	Acc07794.1	PS1.1.69.0	LG7:6896707..6900611	Protein ROOT PRIMORDIUM DEFECTI
	Acc07795.1	PS1.1.69.0	LG7:6901287..6913789	Dihydrolipoyl dehydrogenase 1, chloroplastic
	Acc07796.1	PS1.1.69.0	LG7:6918796..6922827	GTP-binding protein SAR1A
	Acc07797.1	PS1.1.69.0	LG7:6926421..6934094	Probable protein disulfide-isomerase
	Acc07798.1	PS1.1.69.0	LG7:6944266..6948890	Calmodulin-binding protein 60 D
	Acc07799.1	PS1.1.69.0	LG7:6959286..6962441	Importin subunit alpha-1a
	Acc07800.1	PS1.1.69.0	LG7:6973026..6974778	GATA transcription factor 16
	Acc07801.1	PS1.1.69.0	LG7:6986896..6993814	Protein DEHYDRATION-INDUCED 19
	Acc07802.1	PS1.1.69.0	LG7:6999969..7004656	Probable protein phosphatase 2C
	Acc07803.1	PS1.1.69.0	LG7:7009095..7020191	Topless-related protein 3
	Acc07804.1	PS1.1.69.0	LG7:7041656..7047014	Probable protein phosphatase 2C
	Acc07805.1	PS1.1.69.0	LG7:7055579..7057645	F-box protein PP2-B15
	Acc07806.1	PS1.1.69.0	LG7:7066664..7073140	PREDICTED: protein FAM133A
	Acc07807.1	PS1.1.69.0	LG7:7075225..7087211	Malignant T-cell-amplified sequ
	Acc07808.1	PS1.1.69.0	LG7:7097466..7101714	Serine/threonine-protein phosph
	Acc07809.1	PS1.1.69.0	LG7:7103929..7107183	Dormancy-associated protein hom
	Acc07810.1	PS1.1.69.0	LG7:7125125..7130308	60S ribosomal protein L22-2
	Acc07811.1	PS1.1.69.0	LG7:7131093..7139048	Serine/arginine-rich-splicing f
	Acc07812.1	PS1.1.69.0	LG7:7141125..7153371	RING finger containing E3 ubiquitin-protein ligase
	Acc07813.1	PS1.1.69.0	LG7:7154199..7160548	26S protease regulatory subunit
	Acc07814.1	PS1.1.69.0	LG7:7191952..7209778	ATP-dependent Clp protease prot
